# Supplementary material for: Automated Distal Radius and Ulna Skeletal Maturity Grading from Hand Radiographs with an Attention Multi-Task Learning Method
Source: Tomography. 2024 Nov 28;10(12):1915–29. doi: 10.3390/tomography10120139 (PMC11679689; doi:10.3390/tomography10120139)
Supplement: Supplementary file 1 [file tomography-10-00139-s001.zip]

Archive with 1 entries (1 files):
- tomography-3279246-supplementary.pdf
